# Supplementary material for: A model for understanding the causes and consequences of walking impairments
Source: PLoS One. 2022 Dec 28;17(12):e0270731. doi: 10.1371/journal.pone.0270731 (PMC9797092; doi:10.1371/journal.pone.0270731)
Supplement: S1 File — This compressed folder contains the files necessary to generate the model and output from this manuscript. The file ReadMe.txt contains basic instructions (knowledge of R is assumed). The file Causal Model.Rproj is the R project file that should be launched. The file Main.Rmd is the Rmarkdown file that builds the model and generates the output. The file sample-data.RData contains deidentified data needed as input to the model. (ZIP) [file pone.0270731.s001.zip]

Archive with 73 entries (42 files):
- .Rhistory
- .Rproj.user/73DBE72B/
- .Rproj.user/73DBE72B/bibliography-index/
- .Rproj.user/73DBE72B/ctx/
- .Rproj.user/73DBE72B/explorer-cache/
- .Rproj.user/73DBE72B/pcs/
- .Rproj.user/73DBE72B/pcs/debug-breakpoints.pper
- .Rproj.user/73DBE72B/pcs/files-pane.pper
- .Rproj.user/73DBE72B/pcs/source-pane.pper
- .Rproj.user/73DBE72B/pcs/windowlayoutstate.pper
- .Rproj.user/73DBE72B/pcs/workbench-pane.pper
- .Rproj.user/73DBE72B/persistent-state
- .Rproj.user/73DBE72B/presentation/
- .Rproj.user/73DBE72B/profiles-cache/
- .Rproj.user/73DBE72B/rmd-outputs
- .Rproj.user/73DBE72B/saved_source_markers
- .Rproj.user/73DBE72B/sources/
- .Rproj.user/73DBE72B/sources/per/
- .Rproj.user/73DBE72B/sources/per/t/
- .Rproj.user/73DBE72B/sources/per/t/51BEFB6D
- .Rproj.user/73DBE72B/sources/per/t/51BEFB6D-contents
- .Rproj.user/73DBE72B/sources/per/u/
- .Rproj.user/73DBE72B/sources/prop/
- .Rproj.user/73DBE72B/sources/prop/99B49732
- .Rproj.user/73DBE72B/sources/prop/INDEX
- .Rproj.user/73DBE72B/tutorial/
- .Rproj.user/73DBE72B/viewer_history/
- .Rproj.user/73DBE72B/viewer-cache/
- .Rproj.user/shared/
- .Rproj.user/shared/notebooks/
- .Rproj.user/shared/notebooks/670AD3D4-Main/
- .Rproj.user/shared/notebooks/670AD3D4-Main/1/
- .Rproj.user/shared/notebooks/670AD3D4-Main/1/73DBE72B3D94BE9A/
- .Rproj.user/shared/notebooks/670AD3D4-Main/1/73DBE72B3D94BE9A/chunks.json
- .Rproj.user/shared/notebooks/670AD3D4-Main/1/s/
- .Rproj.user/shared/notebooks/670AD3D4-Main/1/s/c1hnnl6uli73j/
- .Rproj.user/shared/notebooks/670AD3D4-Main/1/s/c1hnnl6uli73j/00000f.csv
- .Rproj.user/shared/notebooks/670AD3D4-Main/1/s/c1jk3hquzcax7/
- .Rproj.user/shared/notebooks/670AD3D4-Main/1/s/c1jk3hquzcax7/00000f.csv
- .Rproj.user/shared/notebooks/670AD3D4-Main/1/s/c58iq82hvefi9/
- .Rproj.user/shared/notebooks/670AD3D4-Main/1/s/c58iq82hvefi9/00000f.csv
- .Rproj.user/shared/notebooks/670AD3D4-Main/1/s/c5hfxmuk2003c/
- .Rproj.user/shared/notebooks/670AD3D4-Main/1/s/c5hfxmuk2003c/00000f.csv
- .Rproj.user/shared/notebooks/670AD3D4-Main/1/s/c9wr1pruxon0h/
- .Rproj.user/shared/notebooks/670AD3D4-Main/1/s/c9wr1pruxon0h/00000f.csv
- .Rproj.user/shared/notebooks/670AD3D4-Main/1/s/chunks.json
- .Rproj.user/shared/notebooks/670AD3D4-Main/1/s/cq0v6dvg3leq8/
- .Rproj.user/shared/notebooks/670AD3D4-Main/1/s/cq0v6dvg3leq8/000013.csv
- .Rproj.user/shared/notebooks/670AD3D4-Main/1/s/cq0v6dvg3leq8/000014.metadata
- .Rproj.user/shared/notebooks/670AD3D4-Main/1/s/cq0v6dvg3leq8/000014.png
- .Rproj.user/shared/notebooks/670AD3D4-Main/1/s/csetup_chunk/
- .Rproj.user/shared/notebooks/670AD3D4-Main/1/s/csetup_chunk/00000f.csv
- .Rproj.user/shared/notebooks/670AD3D4-Main/1/s/cuwb2v7c8uc3j/
- .Rproj.user/shared/notebooks/670AD3D4-Main/1/s/cuwb2v7c8uc3j/000015.csv
- .Rproj.user/shared/notebooks/670AD3D4-Main/1/s/cuwb2v7c8uc3j/000016.metadata
- .Rproj.user/shared/notebooks/670AD3D4-Main/1/s/cuwb2v7c8uc3j/000016.rdf
- .Rproj.user/shared/notebooks/670AD3D4-Main/1/s/cuwb2v7c8uc3j/000017.csv
- .Rproj.user/shared/notebooks/670AD3D4-Main/1/s/cuwb2v7c8uc3j/000018.metadata
- .Rproj.user/shared/notebooks/670AD3D4-Main/1/s/cuwb2v7c8uc3j/000018.rdf
- .Rproj.user/shared/notebooks/670AD3D4-Main/1/s/cuwb2v7c8uc3j/000019.csv
- .Rproj.user/shared/notebooks/670AD3D4-Main/1/s/cuwb2v7c8uc3j/00001a.metadata
- .Rproj.user/shared/notebooks/670AD3D4-Main/1/s/cuwb2v7c8uc3j/00001a.rdf
- .Rproj.user/shared/notebooks/670AD3D4-Main/1/s/cuwb2v7c8uc3j/00001b.csv
- .Rproj.user/shared/notebooks/670AD3D4-Main/1/s/cvuz71f1uy0fd/
- .Rproj.user/shared/notebooks/670AD3D4-Main/1/s/cvuz71f1uy0fd/00000f.csv
- .Rproj.user/shared/notebooks/670AD3D4-Main/1/s/cy8xmap858ugq/
- .Rproj.user/shared/notebooks/670AD3D4-Main/1/s/cy8xmap858ugq/000011.csv
- .Rproj.user/shared/notebooks/patch-chunk-names
- .Rproj.user/shared/notebooks/paths
- Causal Model.Rproj
- Main.Rmd
- ReadMe.txt
- sample_data.RData
