# Supplementary material for: A model for understanding the causes and consequences of walking impairments
Source: PLoS One. 2022 Dec 28;17(12):e0270731. doi: 10.1371/journal.pone.0270731 (PMC9797092; doi:10.1371/journal.pone.0270731)
Supplement: S1 File — This compressed folder contains the files necessary to generate the model and output from this manuscript. The file ReadMe.txt contains basic instructions (knowledge of R is assumed). The file Causal Model.Rproj is the R project file that should be launched. The file Main.Rmd is the Rmarkdown file that builds the model and generates the output. The file sample-data.RData contains deidentified data needed as input to the model. (ZIP) [file pone.0270731.s001.zip › Main.Rmd]

---
author: "Michael H. Schwartz"
date:
output: html_document
params:
  E: "BIMAL"
  O: "meanstaFooPrg"
  Ounit: "dimensionless"
  efftype: "total"
---

# The YAML header (above) is used to choose the exposure (E), outcome (O), type of causal effect to be estimated (efftype - direct or total). The user chooses a single exposure, and the code determines what (if any) other exposures can have causal effects estimated from the same model (i.e. share the same adjustment set).


# Set up  

```{r setup, include=F}
# Set memory for BART
options(java.parameters = "-Xmx32g")

# Set knitr options
knitr::opts_chunk$set(echo = F, warning = F, message = F, results = "asis")

# Load libraries
library(tidyverse)
library(patchwork)
library(fastshap)
library(iml)
library(dagitty)
library(bartMachine)

# Don't let randomforest hijack the margin function from ggplot
margin <- ggplot2::margin

# Get Exposure and outcome ----
E <- params$E
O <- params$O
```


# Load data  

```{r load_data}
# Load  data ----
load("sample_data.RData")
```


# Define sets of variables belonging to various nodes in the model. For example, the "Structure and Function" node is assumed to consist of 19 variables: HIP_FLEX, HIP_EXT, HIP_ABD_0, POP_ANG_UNI, KNEE_FLEX, KNEE_EXT, EXTEN_LAG, ANK_DORS_0, PLANT_FLEX, ANTEVERSION, BIMAL, WB_4FTPOS, WB_4FTPOS2, WB_FTPOS, WB_MIDFT_POS, meanspa, meanstr, meansel, DMC.  

The names listed above correspond to the raw data. There is a lookup table that allows (namemap) that allows these names to be mapped to descriptive names (e.g., HIP_ABD_0 --> Max. Hip Abduction with Knee Extended.  

```{r define_variables}
# Sex
vSex <- c("SEX")
Sex <- paste0(vSex, collapse = "; ")


# Diagnosis
vDiagnosis <- c("dxlump")
Diagnosis <- paste0(vDiagnosis, collapse = "; ")


# History
vHistory <- c(
  "prior_Neural_Rhizotomy", "prior_Neurolysis", "prior_Femoral_Derotation_Osteotomy", "prior_Tibial_Derotation_Osteotomy", "prior_Foot_and_Ankle_Bone" ,"prior_DFEO", "prior_Adductor_Release", "prior_Foot_and_Ankle_Soft_Tissue", "prior_Gastroc_Soleus_Lengthening", "prior_Psoas_Release", "prior_Hams_Lengthening", "prior_Patellar_Advance", "prior_Rectus_Transfer"
)
History <- paste0(vHistory, collapse = "; ")


# Structure & Function
vStructure_and_Function <- c(
  "HIP_FLEX", "HIP_EXT", "HIP_ABD_0", "POP_ANG_UNI", "KNEE_FLEX", "KNEE_EXT", "EXTEN_LAG", "ANK_DORS_0", "PLANT_FLEX", "ANTEVERSION", "BIMAL",  "WB_4FTPOS", "WB_4FTPOS2", "WB_FTPOS", "WB_MIDFT_POS", "meanspa", "meanstr", "meansel", "DMC"
)
Structure_and_Function <- paste0(vStructure_and_Function, collapse = "; ")


# Gait Mechanics
vGait_Mechanics <- c(
  "meanPelTlt", "romPelTlt", "minstaHipFlx", "meanstaHipRot", "minstaKneFlx", "icKneFlx", "romswiKneFlx", "maxswiKneFlx", "meanstaKneRot", "icAnkDor", "meanstaAnkDor", "meanswiAnkDor", "meanstaFooPrg", "NDcadence", "NDsteplen"
)
Gait_Mechanics <- paste0(vGait_Mechanics, collapse = "; ")


# Speed
vSpeed <- c("NDspeed")
Speed <- paste0(vSpeed, collapse = "; ")


# Energy
vEnergy <- "NETND_OXYCONS_Z"
Energy <- paste0(vEnergy, collapse = ";, ")


# Mobility
vMobility <- c( "faqt")
Mobility <- paste0(vMobility, collapse = "; ")


# Quality of Life
vQuality_of_Life <- c("Image_Esteem", "ADL_Indep")
Quality_of_Life <- paste0(vQuality_of_Life, collapse = "; ")


# Age
vAge <- c("age")
Age <- paste0(vAge, collapse = "; ")


# Underlying Condition ----
vCondition <- "Condition"
Condition <- paste0(vCondition, collapse = "; ")
```


# Construct the DAG using the dagitty package

```{r build_dag}
# Condition    ->    [*]
Condition2Diagnosis <- 
  paste0("\n {", Condition, "}   ->   {", Diagnosis, "} \n")  


# Sex    ->    [*]
Sex2History <- 
  paste0("\n {", Sex, "}    ->    {", History, "} \n")

Sex2Diagnosis <- 
  paste0("\n {", Sex, "}    ->    {", Diagnosis, "} \n")

Sex2Structure_and_Function <- 
  paste0("\n {", Sex, "}    ->    {", Structure_and_Function, "} \n") 


# Diagnosis   ->   [*]
Diagnosis2History <- 
  paste0("\n {", Diagnosis, "}   ->   {", History, "} \n")  

Diagnosis2Structure_and_Function <- 
  paste0("\n {", Diagnosis, "}   ->   {", Structure_and_Function, "} \n")  
Diagnosis2Gait_Mechanics <- 
  paste0("\n {", Diagnosis, "}   ->   {", Gait_Mechanics, "} \n")  

Diagnosis2Energy <- 
  paste0("\n {", Diagnosis, "}   ->   {", Energy, "} \n")  

Diagnosis2Mobility <- 
  paste0("\n {", Diagnosis, "}   ->   {", Mobility, "} \n")  

Diagnosis2Quality_of_Life <- 
  paste0("\n {", Diagnosis, "}   ->   {", Quality_of_Life, "} \n")  


# Age   ->   [*]
Age2History <- 
  paste0("\n {", Age, "}   ->   {", History, "} \n")

Age2Structure_and_Function <- 
  paste0("\n {", Age, "}   ->   {", Structure_and_Function, "} \n")

Age2Gait_Mechanics <- 
  paste0("\n {", Age, "}   ->   {", Gait_Mechanics, "} \n")

Age2Energy <- 
  paste0("\n {", Age, "}   ->   {", Energy, "} \n")

Age2Mobility <- 
  paste0("\n {", Age, "}   ->   {", Mobility, "} \n")

Age2Quality_of_Life <- 
  paste0("\n {", Age, "}   ->   {", Quality_of_Life, "} \n")


# History   ->   [*]
History2Structure_and_Function <- 
  paste0("\n {", History, "}   ->   {", Structure_and_Function, "} \n")

# Fully connect History - account for Prior_j <- Unknown -> Prior_k
UH2History <- 
  paste0("\n { UH }   ->   {", History, "} \n") 


# Structure and Function   ->   [*]
Structure_and_Function2Gait_Mechanics <- 
  paste0("\n {", Structure_and_Function, "}   ->   {", Gait_Mechanics, "} \n")

Structure_and_Function2Energy <- 
  paste0("\n {", Structure_and_Function, "}   ->   {", Energy, "} \n")

Structure_and_Function2Mobility <- 
  paste0("\n {", Structure_and_Function, "}   ->   {", Mobility, "} \n")

Structure_and_Function2Quality_of_Life <- 
  paste0("\n {", Structure_and_Function, "}   ->   {", Quality_of_Life, "} \n")


# Intra-Neuro Paths
# Static Motor Control <-- Motor Control --> Dynamic Motor Control
UMC2meansel <- 
  paste0("\n { UMC } -> { meansel } \n")

UMC2dmc <- 
  paste0("\n { UMC } -> { DMC } \n")


# Motor Control --> Strength
UMC2meanstr <- 
  paste0("\n { UMC } -> { meanstr } \n")


# NeuroSeverity --> {Motor Control, Strength, Spasticity}
UNEURO2meanspa <- 
  paste0("\n { UNEURO } -> { meanspa } \n")

UNEURO2meanstr <- 
  paste0("\n { UNEURO } -> { meanstr } \n")

UNEURO2UMC <- 
  paste0("\n { UNEURO } -> { UMC } \n")


# Gait Mechanics   -->   [*]
Gait_Mechanics2Energy <- 
  paste0("\n {", Gait_Mechanics, "}   ->   {", Energy, "} \n")

Gait_Mechanics2Mobility <- 
  paste0("\n {", Gait_Mechanics, "}   ->   {", Mobility, "} \n") 

Gait_Mechanics2Quality_of_Life <- 
  paste0("\n {", Gait_Mechanics, "}   ->   {", Quality_of_Life, "} \n") 

# Fully connect gait mechanics
UGM2Gait_Mechanics <- 
  paste0("\n { UGM }   ->   {", Gait_Mechanics, "} \n") 


# Speed   -->    [*]
Cadence_Steplength2Speed <- 
  paste0("\n {NDcadence; NDsteplen}   ->   {NDspeed} \n") 

Speed2Energy <- 
  paste0("\n {", Speed, "}   ->   {", Energy, "} \n")

Speed2Mobility <- 
  paste0("\n {", Speed, "}   ->   {", Mobility, "} \n") 

Speed2Quality_of_Life <- 
  paste0("\n {", Speed, "}   ->   {", Quality_of_Life, "} \n") 


# Energy   ->   [*]
Energy2Mobility <- 
  paste0("\n {", Energy, "}   ->   {", Mobility, "} \n") 

Energy2Quality_of_Life <- 
  paste0("\n {", Energy, "}   ->   {", Quality_of_Life, "} \n") 


# Mobility   ->   [*]
Mobility2Quality_of_Life <- 
  paste0("\n {", Mobility, "}   ->   {", Quality_of_Life, "} \n") 


# Build full DAG string
dagstr <- 
  paste0(
    "dag{", 
    Condition2Diagnosis,
    
    Diagnosis2History,
    Diagnosis2Structure_and_Function,
    Diagnosis2Gait_Mechanics,
    Diagnosis2Energy,
    Diagnosis2Mobility,
    Diagnosis2Quality_of_Life,
    
    Age2History,
    Age2Structure_and_Function,
    Age2Gait_Mechanics,
    Age2Mobility,
    Age2Energy,
    Age2Quality_of_Life,
    
    Sex2History,
    Sex2Structure_and_Function,
    Sex2Diagnosis,
    
    UH2History,
    
    History2Structure_and_Function,
    
    Structure_and_Function2Gait_Mechanics,
    Structure_and_Function2Energy,
    Structure_and_Function2Mobility,
    Structure_and_Function2Quality_of_Life,
    
    UNEURO2meanspa,
    UNEURO2meanstr,
    UNEURO2UMC,
    UMC2meansel,
    UMC2dmc,
    UMC2meanstr,
    
    Gait_Mechanics2Energy, 
    Gait_Mechanics2Mobility,
    Gait_Mechanics2Quality_of_Life,
    UGM2Gait_Mechanics,
    
    Cadence_Steplength2Speed,
    Speed2Energy,
    Speed2Mobility,
    Speed2Quality_of_Life,
    
    Energy2Mobility,
    Energy2Quality_of_Life,
    
    Mobility2Quality_of_Life,
    "}")


# Generate dagitty object
dag <- dagitty(dagstr)
latents(dag) <- c(vCondition, "UH", "UGM", "UNEURO", "UMC")
```


# Find adjustment sets 

```{r find_adjustment}
# Get Enice, Enode
Enice <- namemap$NiceName[namemap$Name == E]

Enode <- case_when(
  E %in% vSex ~ "Sex",
  E %in% vAge ~ "Age",
  E %in% vHistory ~ "History",
  E %in% vStructure_and_Function ~ "Structure_and_Function",
  E %in% vGait_Mechanics ~ "Gait_Mechanics",
  E %in% vEnergy ~ "Energy",
  E %in% vMobility ~ "Mobility",
  E %in% vQuality_of_Life ~ "Quality_of_Life",
  E %in% vSpeed ~ "Speed",
  E %in% vDiagnosis ~ "Diagnosis"
)

# Get Onice, Onode
Onice <- namemap$NiceName[namemap$Name == O]
Ounit <- namemap$Units[namemap$Name == O]

Onode <- case_when(
  O %in% vHistory ~ "History",
  O %in% vStructure_and_Function ~ "Structure_and_Function",
  O %in% vGait_Mechanics ~ "Gait_Mechanics",
  O %in% vEnergy ~ "Energy",
  O %in% vMobility ~ "Mobility",
  O %in% vQuality_of_Life ~ "Quality_of_Life",
  O %in% vSpeed ~ "Speed"
)


# Get adjustment set
etype <- params$efftype
adj <- adjustmentSets(
  x = dag,
  exposure = E,
  outcome = O,
  type = "minimal",
  effect = etype,
  max.results = 1
)[[1]]
```


# Build a BART model for the causal effects  

```{r build_computational_model, include=F}
# Select features (adjustment set + Exposure)
if(length(adj) == 0){
  features <- E
} else {
  features <- c(adj, E)
}


# Select Data
dat.mod <- dat.fac %>% 
  select(all_of(c(features, O))) %>% 
  drop_na(all_of(O))%>% 
  filter(across(everything(), function(x) !is.infinite(x)))


# Select features and outcome
X <- data.frame(dat.mod[,features])
names(X) <- features
Y <- dat.mod[,O]


# Build Model
mod <- bartMachine(
  X=X,
  y=Y,
  use_missing_data = T,
  num_iterations_after_burn_in = 1500,
  seed = 42,
  serialize = T
)
```


# Compute Shapley Values. Note that this may take a few minutes depending on the speed of your computer.  


```{r causal_effect}
# Prediction wrapper function
pfun <- function(object, newdata) {
  predict(object, new_data = newdata)
}


# Choose sample and features
X <- mod$X
Y <- mod$y_hat_train


# Causal effects of missing measures are not meaningful
ifact <- map_int(.x = X, .f = function(x) is.factor(x))
ii <- X == "Miss"
X[ii] <- NA


# Predicted and measured outcome values
Ymeas <- mod$y


# Get Shapley values
set.seed(42)
shapall <-
  explain(mod,
          X = X,
          pred_wrapper = pfun,
          nsim = 5,
          newdata = X,
          adjust = T)
```


# Importance Plot. This plot shows the mean absolute value of the Shapley values for each causal variable. This is a common (but not unique) measure of overall variable importance.  

```{r importance_plot, fig.width=5, fig.height=4}
# Restrict to variables in exposure node. These share the same adjustment set and thus have legitimate causal effect estimates (i.e., no Table 2 Fallacy)
vadj <- get(paste0("v", Enode))
shap <- shapall[, vadj[vadj %in% features]]


# Compute importance as mean Shapley value
shap_imp <- data.frame(
  Variable = names(shap),
  Importance = apply(
    shap,
    MARGIN = 2,
    FUN = function(x) sum(abs(x))
  )
) %>%
  mutate(Importance = Importance / nrow(shap)) %>%
  mutate(Variable = factor(Variable)) %>%
  arrange(desc(Importance))


# Get descriptive names and level labels for Shapley values
shap_imp <- left_join(shap_imp, namemap, by = c("Variable" = "Name"))


# If no descriptive name exists do some reformatting of non-descriptive name
temp <- str_replace_all(shap_imp$Variable, "_", " ")
shap_imp$NiceName[is.na(shap_imp$NiceName)] <- temp[is.na(shap_imp$NiceName)]


# Format and order for plotting
shap_imp$NiceName <- str_wrap(shap_imp$NiceName, 22)
shap_imp$NiceName <- fct_inorder(shap_imp$NiceName)


# Build Importance Plot for Nimp most important variables
Nimp <- min(9, length(vadj))

pimp <-
  ggplot(shap_imp[1:Nimp, ], aes(x = NiceName, y = Importance, fill = Importance)) +
  geom_col() +
  coord_flip() +
  scale_fill_gradient() +
  scale_x_discrete(limits = rev) +
  xlab("") +
  ylab(paste0("mean(|Shapley value|)  [", params$Ounit,  "]")) +
  labs(title = paste0("Causal Effects: ", str_replace_all(Enode, "_", " "), " on ", Onice)) +
  guides(fill = "none") +
  theme_minimal() +
  theme(
    axis.text = element_text(size = 6),
    axis.title = element_text(size = 8),
    plot.title = element_text(size = 7, color = "grey10")
  )

pimp
```


# Dependence Plots. These show the Shapley value for a causal variable, plotted against the variable itself. In other words Shap(x) vs x.  There may be other "dependence" plots of interest (e.g., Shap(x) vs. age, sex, diagnosis, etc...)  

```{r dependence_plots, fig.height=7.5, fig.width=7.5}
# Function to make descriptive names
makenicenames <- function(vadj, namemap){
  nicex <- data.frame(Name = vadj)
  nicex <- left_join(nicex, namemap, by = "Name")
  
  # If no match, leave name as is and remove underscores
  nicex$NiceName[is.na(nicex$NiceName)] <-
    nicex$Name[is.na(nicex$NiceName)]
  nicex$NiceName <- str_replace_all(nicex$NiceName, "_", " ")
  
  return(nicex)
}


# Get top N names (choose N - currently set to 3)
N = min(3, ncol(shap))
topn <- shap_imp$Variable[1:N]


# Set ylimits based on scale Shapley value
temp <- shap %>% summarize(across(all_of(topn), ~ max(.x, na.rm = TRUE)))
ylim <- c(-temp[[1]], temp[[1]])


# Build data with xvalues and Shapley values
s <- data.frame(shap)
vlist <- names(shap)


# Make descriptive names for s, Xsamp[, vadj], and topn
nice_names <- makenicenames(vlist, namemap)

nice_topn <- vector()
for (kk in 1:N) {
  nice_topn[kk] <- namemap$NiceName[namemap$Name == topn[kk]]
}

# Modify Shapley Value names with "S_" prefix
names(s) <- paste0("S_",names(s))
nice_s <- nice_names
nice_s$NiceName <- paste0("S_", nice_names$NiceName)


# Merge Y (Predicted Outcome), X (measured values), and s (Shapley Values)
dat <- bind_cols(Y, X[, vlist], s)


# Make names of merged data descriptive (use Tibble to allow nice names)
nicename_dat <- c(Onice, nice_names[["NiceName"]], nice_s[["NiceName"]])
units_dat <- c(Ounit, nice_names[["Units"]], nice_s[["Units"]])
dat <- as_tibble(dat)
names(dat) <- nicename_dat
attr(dat, "units") <- units_dat


# Function to build one shapley dependence plot
oneshap <- function(xname, d, nice=nice_names) {
  # For scale variables
  if(is.numeric(d[[xname]])){
    xlim <- quantile(d[[xname]], probs = c(.01, .99), na.rm = T)
    xunit <- nice$Units[nice$NiceName == xname]
    
    p <- ggplot(d, aes(x = get(xname), y = get(paste0("S_", xname)))) +
      geom_hline(yintercept = 0, size = .35) +
      geom_jitter(
        size = .8,
        color = "dodgerblue4",
        fill = "dodgerblue4",
        alpha = .2,
        shape = 21,
        stroke = 0
      ) +
      coord_cartesian(ylim = ylim, 
                      xlim = c(xlim[1], xlim[2]),
                      clip = "off")
    # For factor variables
  } else {
    # Get Units
    xunit <- nice$Units[nice$NiceName == xname]
    
    # Make factor category labels
    ix <- nice$NiceName == xname
    catlabs <- str_split(nice$Labels[ix], ", ")[[1]]
    catlevs <- str_split(nice$Levels[ix], ", ")[[1]]
    
    # Causal effects of missing measures not meaningful
    dx <- d %>% filter(get(xname) != "Miss")
    dx[[xname]] <- fct_expand(dx[[xname]], catlevs)
    dx[[xname]] <- fct_relevel(dx[[xname]], catlevs)
    dx[[xname]] <- fct_drop(dx[[xname]], only = "Miss")
    
    p <- ggplot(dx, aes(x = get(xname), y = get(paste0("S_", xname)))) +
      geom_hline(yintercept = 0) +
      geom_jitter(size = .8,
                  color = "dodgerblue4",
                  fill = "dodgerblue4",
                  alpha = 0.2,
                  shape = 21,
                  stroke = 0) +
      coord_cartesian(ylim = ylim, clip = "off") +
      scale_x_discrete(breaks = catlevs, labels = catlabs, drop = F) 
  }
  
  p <- p + 
    ylab(paste0("Shapley Value  [", params$Ounit, "]")) +
    xlab(paste0(xname, "  [", xunit, "]")) +
    theme_minimal() +
    theme(
      panel.grid.minor = element_blank(),
      plot.margin = unit(c(5,5,5,5), "pt"),
      axis.text = element_text(size = 5.5, angle = 0),
      axis.title = element_text(size = 8),
      panel.grid = element_line(size = .2, color="grey85")
    )
  
  return(p)
}


# Make list of topn shapley plots and combine ----
ps <- vector(mode = "list")
ps <- lapply(nice_topn, oneshap, d=dat)


# Set up wrapping
ncolwrap <- case_when(
  N == 1 ~ 1,
  N == 2 | N == 4 ~ 2,
  T ~ 3
)

pshap <- wrap_plots(ps, ncol = ncolwrap)
```


# Individual Shapley Value Profiles  

```{r individual_causal_profile, fig.width=7.5, fig.height=7.5}
# Sort data to make it easy to find large/small outcomes ----
d <- dat %>% 
  arrange(desc(dat[[1]])) %>% 
  rownames_to_column(var = "N") %>% 
  mutate(N = as.numeric(N)) %>% 
  drop_na()


# Set x limits for plot
xlim <- ylim


# Function to generate individual plot ----
psubj <- function(nsubj, d=d, xlim=xlim, NV=3){
  # Get Shapley values (trim S_ prefix), pivot long, and sort descending
  temp <- d[nsubj, ] %>% 
    select(c(1:2, starts_with("S_"))) %>% 
    pivot_longer(cols = -c(1:2)) %>% 
    mutate(name = str_replace(name, "S_", "")) %>% 
    arrange(desc(value))
  
  # Get mean of outcome variable
  meany <- colMeans(d[,2])
  
  # Get top/bottom Nv factors, generate wrapped label
  dsubj <- bind_rows(head(temp, NV), tail(temp, NV)) %>% 
    mutate(name = factor(name))
  
  # Build nice labels
  name <- dsubj %>% .$name %>% as.character()
  
  # Get values of measurements for important Shapley values for labelling
  x <- d[nsubj, ] %>% select(all_of(name))
  
  # Compute scale for rounding measured value in labels
  xx <- d %>%
    select(all_of(name)) %>%
    mutate(across(.cols = everything(), function(x)
      as.numeric(as.character(x))))
  yy <- abs(colMeans(xx, na.rm = T))
  nr <- abs(floor(log10(yy)) - 1)
  nr[nr == Inf] <- 0
  
  # Construct y-labels
  dsubj$ylabel <- dsubj$name
  # Uncomment next three lines to add values to y-labels
  # dsubj$ylabel <-
  #   paste(dsubj$ylabel, "=", round(as.numeric(as.character(x)),nr))
  # dsubj$ylabel <- str_wrap(dsubj$ylabel, 20)
  dsubj$ylabel <- fct_inorder(dsubj$ylabel)
  
  nr <- abs(floor(log10(abs(meany))))
  
  # Make plot
  p <- ggplot(dsubj, aes(x = value, y = ylabel)) +
    geom_col() +
    geom_vline(xintercept = 0) +
    scale_y_discrete(limits = rev) +
    ylab("") +
    xlab(paste0("Shapley Value  [", Ounit, "]")) +
    labs(
      title = paste0("Predicted: ", Onice, " = ", 
                     round(d[nsubj, 2], nr + 1)),
      subtitle = paste0("Sample Mean: ", Onice, " = ", 
                        round(meany, nr + 1))
    ) +
    coord_cartesian(xlim = xlim, clip = "off") + 
    theme_minimal() +
    theme(
      plot.title = element_text(size = 7),
      plot.subtitle = element_text(size = 6, color = "grey40"),
      axis.text.y = element_text(size = 6),
      axis.text.x = element_text(size = 7),
      axis.title = element_text(size = 8)
    )
  
  return(p)
  
}


# Plot several high/low outcome cases
Ntop <- 25
NP <- 1
NV <- 10

set.seed(Sys.time())
nhigh <- sample(1:Ntop, NP)
nlow <- sample((nrow(d)-(Ntop-1)):nrow(d), NP)

phigh <- vector(mod = "list")
plow <- vector(mod = "list")

phigh <- map(nhigh, psubj, d=d, xlim=xlim, NV)
plow <- map(nlow, psubj, d=d, xlim=xlim, NV)

pxhigh <- wrap_plots(phigh)
pxlow <- wrap_plots(plow)

# Top/Bottom plots
px <- (pxhigh / pxlow)
# Left/Right plots
# px <- (pxhigh + pxlow)

px
```
