# Supplementary material for: A model for understanding the causes and consequences of walking impairments
Source: PLoS One. 2022 Dec 28;17(12):e0270731. doi: 10.1371/journal.pone.0270731 (PMC9797092; doi:10.1371/journal.pone.0270731)
Supplement: S1 File — This compressed folder contains the files necessary to generate the model and output from this manuscript. The file ReadMe.txt contains basic instructions (knowledge of R is assumed). The file Causal Model.Rproj is the R project file that should be launched. The file Main.Rmd is the Rmarkdown file that builds the model and generates the output. The file sample-data.RData contains deidentified data needed as input to the model. (ZIP) [file pone.0270731.s001.zip › ReadMe.txt]

1. Unzip "Causal Model - Rmarkdown".
 - Causal Model.Rproj - the R project file
 - Main.Rmd - the full Rmarkdown file
 - sample_data.RData - the sample data needed for computations
 - ReadMe.txt - brief instructions

2. Open Folder

3. Double click "Causal Model.Rproj"

4. Open Main.Rmd

5. Adjust parameters section 
The parameters are used to set the exposure (E), outcome (O), outcome units (Ounit),
and effect type ("total" or "direct"). Names of possible exposures and outcomes can
be found in the body of the Rmarkdown file. The dimensions are only used for plot
labels.

5. Run code
